# Supplementary material for: Preparation and Gas Sensing Properties of Hair-Based Carbon Sheets
Source: Nanomaterials (Basel). 2022 Oct 8;12(19):3512. doi: 10.3390/nano12193512 (PMC9565493; doi:10.3390/nano12193512)
Supplement: Supplementary file 1 [file nanomaterials-12-03512-s001.zip]

Archive with 1 entries (1 files):
- nanomaterials-1896741-supplementary.pdf
